# Supplementary material for: Pitfalls of using confocal-microscopy based automated quantification of synaptic complexes in honeybee mushroom bodies (response to Peng and Yang 2016)
Source: Sci Rep. 2017 Aug 29;7:9786. doi: 10.1038/s41598-017-09967-8 (PMC5575136; doi:10.1038/s41598-017-09967-8)
Supplement: Supplementary file 1 — Supplementary dataset S1 [file 41598_2017_9967_MOESM1_ESM.zip]

Archive with 1 entries (1 files):
- Suplementary Data S1 Roessler_Spaethe_Groh.tif
